# Supplementary material for: Early Cognitive Function after Deep Sedation Using Different Anesthetic Agents in Pediatric Patients: A Prospective, Randomized Controlled Trial
Source: Medicina (Kaunas). 2024 Aug 18;60(8):1342. doi: 10.3390/medicina60081342 (PMC11356384; doi:10.3390/medicina60081342)
Supplement: Supplementary file 1 [file medicina-60-01342-s001.zip]

Archive with 1 entries (1 files):
- medicina-3146920-supplementary.pdf
